# Supplementary material for: Whole Exome Sequencing as a Diagnostic Tool for Unidentified Muscular Dystrophy in a Vietnamese Family
Source: Diagnostics (Basel). 2020 Sep 24;10(10):741. doi: 10.3390/diagnostics10100741 (PMC7598670; doi:10.3390/diagnostics10100741)
Supplement: Supplementary file 1 [file diagnostics-10-00741-s001.zip]

Archive with 4 entries (4 files):
- diagnostics-900787-supp-xml-2/Figure S1 and S2 xml.docx
- diagnostics-900787-supp-xml-2/Supplementary Table S1 xml.docx
- diagnostics-900787-supp-xml-2/Supplementary Table S2.xlsx
- diagnostics-900787-supp-xml-2/Supplementary Table S3 xml.docx
